# Supplementary material for: The Effect of the Histone Chaperones HSPA8 and DEK on Tumor Immunity in Hepatocellular Carcinoma
Source: Int J Mol Sci. 2023 Jan 31;24(3):2653. doi: 10.3390/ijms24032653 (PMC9916749; doi:10.3390/ijms24032653)
Supplement: Supplementary file 1 [file ijms-24-02653-s001.zip]

Archive with 1 entries (1 files):
- ijms-2076501-supplementary.pdf
